# Supplementary material for: Graphene Nanoribbon Gap Waveguides for Dispersionless and Low-Loss Propagation with Deep-Subwavelength Confinement
Source: Nanomaterials (Basel). 2021 May 14;11(5):1302. doi: 10.3390/nano11051302 (PMC8156105; doi:10.3390/nano11051302)
Supplement: Supplementary file 1 [file nanomaterials-11-01302-s001.zip]

Archive with 1 entries (1 files):
- nanomaterials-1216145-supplementary.pdf
